# Supplementary material for: Hyperactivation of MAPK Induces Tamoxifen Resistance in SPRED2-Deficient ERα-Positive Breast Cancer
Source: Cancers (Basel). 2022 Feb 14;14(4):954. doi: 10.3390/cancers14040954 (PMC8870665; doi:10.3390/cancers14040954)
Supplement: Supplementary file 1 [file cancers-14-00954-s001.zip]

Archive with 1 entries (1 files):
- cancers-1544688-supplementary.pdf
